# Supplementary material for: Ketone Ester Attenuates Thoracic Aortic Aneurysm and Dissection by Suppressing Ferroptosis
Source: Cells. 2026 May 1;15(9):829. doi: 10.3390/cells15090829 (PMC13162992; doi:10.3390/cells15090829)
Supplement: Supplementary file 1 [file cells-15-00829-s001.zip]

Archive with 2 entries (1 files):
- cells-4254958-supplementary/
- cells-4254958-supplementary/Supplementary materials.pdf
